# Supplementary material for: Development and evaluation of the psychometric properties of a brief parenting scale (PS-7) for the parents of adolescents
Source: PLoS One. 2020 Jan 29;15(1):e0228287. doi: 10.1371/journal.pone.0228287 (PMC6988928; doi:10.1371/journal.pone.0228287)
Supplement: S1 Dataset — (ZIP) [file pone.0228287.s001.zip]

Archive with 5 entries (5 files):
- R syntax.docx
- Set1.sav
- Set2.sav
- Set3.sav
- SPSS Syntax.sps
