# Supplementary material for: Development and evaluation of the psychometric properties of a brief parenting scale (PS-7) for the parents of adolescents
Source: PLoS One. 2020 Jan 29;15(1):e0228287. doi: 10.1371/journal.pone.0228287 (PMC6988928; doi:10.1371/journal.pone.0228287)
Supplement: S1 Dataset — (ZIP) [file pone.0228287.s001.zip › SPSS Syntax.sps]

* Encoding: UTF-8.
Internal consistency

RELIABILITY
  /VARIABLES=PS_lax_1 PS_lax_2 PS_lax_3 PS_lax_4 PS_lax_5 PS_lax_6 PS_lax_7 PS_lax_8 PS_lax_9
    PS_lax_10 PS_lax_11_PS_ver_2 PS_over_1 PS_over_2 PS_over_3 PS_over_4 PS_over_5 PS_over_6 PS_over_7
    PS_over_8 PS_over_9_PS_ver_5 PS_over_10 PS_ver_1 PS_ver_3 PS_ver_4 PS_ver_6 PS_ver_7
  /SCALE('ALL VARIABLES') ALL
  /MODEL=ALPHA
  /STATISTICS=CORR
  /SUMMARY=TOTAL.
  
Correlation analysis

CORRELATIONS
  /VARIABLES=PS_lax_1 PS_lax_2 PS_lax_3 PS_lax_4 PS_lax_5 PS_lax_6 PS_lax_7 PS_lax_8 PS_lax_9
    PS_lax_10 PS_lax_11_PS_ver_2 PS_over_1 PS_over_2 PS_over_3 PS_over_4 PS_over_5 PS_over_6 PS_over_7
    PS_over_8 PS_over_9_PS_ver_5 PS_over_10 PS_ver_1 PS_ver_3 PS_ver_4 PS_ver_6 PS_ver_7
  /PRINT=TWOTAIL NOSIG
  /MISSING=PAIRWISE.


NONPAR CORR
  /VARIABLES=PS_lax_1 PS_lax_2 PS_lax_3 PS_lax_4 PS_lax_5 PS_lax_6 PS_lax_7 PS_lax_8 PS_lax_9
    PS_lax_10 PS_lax_11_PS_ver_2 PS_over_1 PS_over_2 PS_over_3 PS_over_4 PS_over_5 PS_over_6 PS_over_7
    PS_over_8 PS_over_9_PS_ver_5 PS_over_10 PS_ver_1 PS_ver_3 PS_ver_4 PS_ver_6 PS_ver_7
  /PRINT=SPEARMAN TWOTAIL NOSIG
  /MISSING=PAIRWISE.


Explorative factory analysis

FACTOR
  /VARIABLES PS_lax_1 PS_lax_2 PS_lax_3 PS_lax_4 PS_lax_5 PS_lax_6 PS_lax_7 PS_lax_8 PS_lax_9
    PS_lax_10 PS_lax_11_PS_ver_2 PS_over_1 PS_over_2 PS_over_3 PS_over_4 PS_over_5 PS_over_6 PS_over_7
    PS_over_8 PS_over_9_PS_ver_5 PS_over_10 PS_ver_1 PS_ver_3 PS_ver_4 PS_ver_6 PS_ver_7
  /MISSING LISTWISE
  /ANALYSIS PS_lax_1 PS_lax_2 PS_lax_3 PS_lax_4 PS_lax_5 PS_lax_6 PS_lax_7 PS_lax_8 PS_lax_9
    PS_lax_10 PS_lax_11_PS_ver_2 PS_over_1 PS_over_2 PS_over_3 PS_over_4 PS_over_5 PS_over_6 PS_over_7
    PS_over_8 PS_over_9_PS_ver_5 PS_over_10 PS_ver_1 PS_ver_3 PS_ver_4 PS_ver_6 PS_ver_7
  /PRINT INITIAL KMO EXTRACTION ROTATION
  /PLOT EIGEN
  /CRITERIA MINEIGEN(1) ITERATE(25)
  /EXTRACTION PAF
  /CRITERIA ITERATE(25) DELTA(0)
  /ROTATION OBLIMIN
  /METHOD=CORRELATION.
